# Supplementary material for: Separating natural from human enhanced methane emissions in headwater streams
Source: Nat Commun. 2022 Jul 1;13:3810. doi: 10.1038/s41467-022-31559-y (PMC9249869; doi:10.1038/s41467-022-31559-y)
Supplement: Supplementary file 4 — Source Data [file 41467_2022_31559_MOESM4_ESM.xlsx]

## Sheet: Fig1a
Long	Lat	Excess sediment pressure	log10(Excess fine sediment delivery) [ng m-2 s-1]
-5.64358	50.0537	pre-1940s natural baseline	0
-5.24061	51.8834	Severe	2.7536
-5.14823	50.2098	pre-1940s natural baseline	0
-4.98576	50.3211	Mild	1.2015
-4.95489	50.3295	pre-1940s natural baseline	0
-4.94756	50.239	pre-1940s natural baseline	0
-4.68856	50.6897	Severe	2.2401
-4.67541	50.6376	Severe	2.39449
-4.6717	50.4766	Mild	0.884175
-4.61829	50.4334	Severe	2.22148
-4.51764	50.694	Severe	2.67062
-4.51361	50.436	Severe	2.32215
-4.4968	53.3905	pre-1940s natural baseline	0
-4.48938	53.2437	pre-1940s natural baseline	0
-4.44799	50.5643	Mild	1.98286
-4.41616	50.8248	Severe	2.49996
-4.40568	52.1278	Severe	2.4312
-4.40184	52.9424	Severe	3.46229
-4.37941	52.0631	Mild	1.94548
-4.36691	53.0068	Severe	2.98821
-4.35842	53.2959	Mild	1.33468
-4.3562	50.6013	pre-1940s natural baseline	0
-4.34865	50.933	Severe	2.74477
-4.27902	53.2524	pre-1940s natural baseline	0
-4.27082	51.9997	Mild	0.935021
-4.259	50.8479	Severe	2.67762
-4.25857	53.0342	Severe	3.31478
-4.25657	50.8517	Severe	2.67296
-4.24694	52.9379	Severe	3.08645
-4.21948	50.8342	Severe	2.55163
-4.20078	53.2308	pre-1940s natural baseline	0
-4.19828	52.9826	Severe	3.63887
-4.18269	50.903	Severe	2.70968
-4.1362	50.6364	Mild	2.2256
-4.1087	50.5879	Severe	3.02846
-4.01597	52.7486	Severe	3.0065
-4.01271	53.0538	Severe	3.43016
-3.99867	52.6527	Severe	2.73474
-3.98694	53.1149	Severe	3.89762
-3.93181	52.1739	Severe	3.50933
-3.92426	51.1919	Severe	2.68536
-3.92097	50.9231	Severe	2.62346
-3.91693	51.7135	Severe	3.07082
-3.89403	51.9984	Severe	2.88557
-3.88156	52.2904	Severe	3.60164
-3.87094	52.2598	Severe	3.46678
-3.86715	52.5865	pre-1940s natural baseline	0
-3.84437	50.284	Severe	2.36698
-3.83641	51.8127	Severe	3.13062
-3.83277	50.7937	Severe	2.84345
-3.79017	50.8582	Severe	2.49908
-3.75448	51.8008	Severe	3.18479
-3.75321	50.974	Severe	2.68422
-3.74544	50.7623	Severe	2.83808
-3.74147	50.8195	Severe	2.36162
-3.73487	50.7039	Severe	2.53868
-3.72501	53.0748	Severe	2.64269
-3.70574	52.9038	Severe	3.40732
-3.70529	53.0306	Severe	3.51458
-3.69439	50.5269	pre-1940s natural baseline	0
-3.69396	51.9779	Severe	2.75747
-3.68875	50.3372	Severe	2.60947
-3.68428	50.8464	Mild	2.14873
-3.67509	50.3865	Severe	2.60265
-3.66523	51.9252	Severe	3.25571
-3.66331	52.5008	Severe	3.66367
-3.65119	50.6846	Severe	2.53868
-3.61814	53.203	Mild	2.11625
-3.60556	50.8062	pre-1940s natural baseline	0
-3.60386	53.0117	Severe	3.29458
-3.58491	51.0541	Mild	1.54712
-3.55465	52.506	Severe	3.20519
-3.54805	51.1152	Severe	2.91603
-3.54762	51.8207	Severe	3.49464
-3.53504	52.6398	Severe	3.41321
-3.52926	50.8724	Mild	1.71644
-3.51907	51.7584	Severe	3.26223
-3.50037	52.1872	Severe	2.97558
-3.45084	53.2964	Mild	1.34101
-3.44544	54.4543	Severe	2.7733
-3.44501	54.4452	Severe	2.7733
-3.43631	52.0274	Severe	2.89881
-3.42645	52.5985	Severe	3.5399
-3.41228	52.5446	Severe	2.90503
-3.41024	52.681	Severe	2.66589
-3.39997	54.4798	Severe	3.36202
-3.39866	52.191	Severe	2.80958
-3.39532	51.4151	Severe	2.63733
-3.39221	54.7138	Severe	2.95621
-3.37647	52.2841	Severe	2.80958
-3.37039	54.7215	Severe	2.95621
-3.36802	52.8493	Severe	3.2905
-3.36551	52.4212	Severe	3.71617
-3.35645	52.4771	Severe	3.15084
-3.35218	53.1874	pre-1940s natural baseline	0
-3.35173	52.7679	Severe	2.46788
-3.35079	54.3178	Severe	3.14908
-3.34875	52.423	Severe	3.71617
-3.33541	51.4994	pre-1940s natural baseline	0
-3.328	52.733	Severe	2.66141
-3.31112	54.7368	Severe	2.95621
-3.30918	52.6166	Severe	2.38267
-3.3028	54.7464	Severe	2.95621
-3.29947	52.6262	Severe	2.38267
-3.29252	51.4327	Severe	3.02287
-3.27889	52.3462	Severe	3.24228
-3.27662	52.2847	Severe	3.02923
-3.27052	54.7375	Severe	2.95621
-3.26993	52.8932	Severe	3.24706
-3.26699	52.7705	Mild	1.8498
-3.23204	52.9227	Severe	3.24706
-3.23076	52.3228	Severe	3.02923
-3.22513	52.3145	Severe	3.02923
-3.21717	50.7437	Mild	1.61897
-3.21327	52.9046	Severe	3.24706
-3.20454	52.8094	Mild	2.28521
-3.19362	52.8419	Severe	2.44526
-3.1815	50.8244	Severe	2.51871
-3.17556	52.6934	Mild	1.86321
-3.14889	53.2274	Mild	1.87255
-3.13589	52.5186	Severe	2.77539
-3.1193	50.8154	pre-1940s natural baseline	0
-3.10823	53.103	Severe	2.6071
-3.09545	52.3625	Severe	2.7216
-3.04099	50.8296	Severe	2.32672
-3.01509	52.7709	pre-1940s natural baseline	0
-3.00666	54.6789	Severe	3.51669
-2.99523	54.3751	Severe	2.71449
-2.9466	52.3194	Severe	3.13599
-2.9325	54.7532	Severe	3.19034
-2.92739	51.8699	Severe	2.72912
-2.92177	50.7565	Severe	2.47115
-2.9038	54.4177	Severe	3.33352
-2.88322	51.8623	Severe	2.72912
-2.86378	52.9872	pre-1940s natural baseline	0
-2.8303	52.9167	pre-1940s natural baseline	0
-2.81445	53.519	pre-1940s natural baseline	0
-2.8121	53.4708	Mild	1.64469
-2.76547	55.0846	Severe	2.84107
-2.75535	54.5752	Severe	3.1391
-2.74093	53.1824	pre-1940s natural baseline	0
-2.7376	51.7152	Severe	2.49558
-2.73233	54.5283	Severe	3.34624
-2.72004	50.7644	Mild	1.88886
-2.69578	54.8962	Severe	2.99884
-2.6675	55.0659	Severe	3.22219
-2.66689	53.9861	Severe	3.05546
-2.63487	50.8285	Severe	2.95728
-2.6065	53.274	pre-1940s natural baseline	0
-2.60412	54.8223	Severe	3.48537
-2.56623	54.1	Severe	2.97674
-2.55238	54.2386	Severe	3.11027
-2.54106	52.7944	pre-1940s natural baseline	0
-2.53503	54.4422	Severe	3.0735
-2.5141	52.3647	Severe	2.99634
-2.50151	53.4422	pre-1940s natural baseline	0
-2.4889	53.2871	Severe	2.17894
-2.48533	50.8975	Severe	2.84836
-2.46806	53.2955	Severe	2.23291
-2.46788	54.1809	Severe	3.29937
-2.44888	53.9717	Severe	2.6805
-2.44107	54.4186	Severe	2.53628
-2.42399	54.5792	Severe	2.65169
-2.42261	50.8078	Severe	2.71608
-2.39451	54.4165	Severe	2.53628
-2.36681	50.8654	Severe	2.93145
-2.35288	51.1274	Severe	2.93
-2.34387	51.4519	Severe	2.47021
-2.33262	54.2012	Severe	2.97906
-2.32997	50.8829	Severe	2.86727
-2.31999	50.886	Severe	2.86727
-2.30169	54.0301	Severe	2.47944
-2.28603	54.4883	Severe	2.89021
-2.28084	54.0135	Severe	2.47944
-2.27638	50.6609	Severe	2.72654
-2.26575	54.4931	Severe	2.79459
-2.26204	53.9045	Mild	2.02773
-2.25127	51.0545	Severe	2.86802
-2.25095	55.1638	Severe	2.59291
-2.22122	52.7529	Mild	0.965886
-2.21276	52.6853	Mild	2.03287
-2.19708	51.1484	pre-1940s natural baseline	0
-2.1854	52.8423	pre-1940s natural baseline	0
-2.16966	55.5436	Severe	2.81086
-2.16825	52.7867	Mild	1.36543
-2.15041	53.1723	Mild	1.8994
-2.12455	53.3164	pre-1940s natural baseline	0
-2.1208	55.2527	Severe	2.60162
-2.1044	55.5343	Severe	3.38966
-2.06794	52.6458	Mild	1.96232
-2.0455	53.091	Mild	1.96232
-2.02414	53.2931	Severe	2.91619
-2.01615	55.7172	Severe	2.5282
-1.94481	55.179	Severe	2.81908
-1.92755	51.3668	pre-1940s natural baseline	0
-1.90183	53.0705	Severe	2.82179
-1.89702	53.1173	Severe	2.79104
-1.88328	50.8921	Mild	1.69196
-1.87868	51.3407	pre-1940s natural baseline	0
-1.84627	51.3452	pre-1940s natural baseline	0
-1.8096	54.5817	Severe	2.6865
-1.75974	54.4421	Severe	2.97236
-1.75607	51.3512	pre-1940s natural baseline	0
-1.74668	50.8809	pre-1940s natural baseline	0
-1.72965	51.4361	pre-1940s natural baseline	0
-1.67124	50.879	pre-1940s natural baseline	0
-1.57998	54.228	Severe	2.26846
-1.44516	52.1154	Severe	2.20289
-1.42303	54.4528	Severe	2.38095
-1.35945	51.5801	pre-1940s natural baseline	0
-1.27824	54.7077	pre-1940s natural baseline	0
-1.26364	54.4095	Severe	2.83868
-1.2316	52.2446	Severe	2.80485
-1.19397	54.326	Severe	3.32585
-1.09808	51.9277	pre-1940s natural baseline	0
-1.0859	52.3336	Severe	2.45358
-0.958143	54.2585	Severe	2.79964
-0.837376	54.3484	Severe	2.79215
-0.767151	53.9426	Severe	2.5992
-0.709988	54.1118	Severe	2.44228
-0.661734	52.2352	pre-1940s natural baseline	0
-0.562988	52.1245	pre-1940s natural baseline	0
-0.366864	52.4351	pre-1940s natural baseline	0
-0.239848	53.2969	pre-1940s natural baseline	0
-0.115123	52.061	pre-1940s natural baseline	0
0.307502	52.0644	pre-1940s natural baseline	0
0.319112	51.2616	Mild	2.06367
0.364153	52.0013	Mild	1.84589
0.46705	52.1933	pre-1940s natural baseline	0
0.553795	50.9608	Severe	2.28734
0.717923	52.1274	pre-1940s natural baseline	0
0.829017	52.6435	Mild	0.826578
0.949505	52.1647	pre-1940s natural baseline	0
0.971597	52.6636	pre-1940s natural baseline	0
1.06026	51.1094	Mild	1.18382
1.10875	52.0126	pre-1940s natural baseline	0

## Sheet: Fig1b
x_log10(Standardized excess fine sediment delivery) [ng J-1]	y_log10(Organic matter on streambed) [g AFDW m-2]	Excess sediment Pressure
-1.50419	1.13005	pre-1940s natural baseline
0.690872	2.30659	Severe
-1.44108	1.20872	pre-1940s natural baseline
-0.122021	1.44385	Mild
-1.67886	1.24582	pre-1940s natural baseline
-1.41547	0.73062	pre-1940s natural baseline
0.311438	1.60175	Severe
0.491889	2.27765	Severe
-1.06697	1.5768	Mild
0.580555	1.51613	Severe
1.00321	1.64481	Severe
0.904671	2.37331	Severe
-1.7365	1.06023	pre-1940s natural baseline
-1.5976	1.83657	pre-1940s natural baseline
-0.146701	1.31949	Mild
0.527453	2.48576	Severe
-0.113109	1.51192	Severe
2.46903	1.72895	Severe
-0.185219	1.35267	Mild
0.0836761	1.20054	Severe
-0.222094	1.15123	Mild
-1.58731	1.23982	pre-1940s natural baseline
0.891937	2.1668	Severe
-1.57503	1.00857	pre-1940s natural baseline
-1.83156	0.83364	Mild
0.560999	2.67418	Severe
0.468249	1.94364	Severe
0.52849	2.0805	Severe
0.390974	2.46401	Severe
0.474908	2.53383	Severe
-1.84057	2.08409	pre-1940s natural baseline
1.29887	1.43139	Severe
0.266527	2.51679	Severe
0.232934	1.24154	Mild
0.925359	1.70289	Severe
-0.121496	1.57466	Severe
0.629492	1.71747	Severe
0.305537	1.65391	Severe
0.649006	2.2154	Severe
0.828517	0.945364	Severe
0.375077	2.05926	Severe
0.417177	1.89467	Severe
1.28149	0.867467	Severe
0.342134	1.2067	Severe
1.06743	1.38423	Severe
0.981308	0.911435	Severe
-0.214839	1.46076	pre-1940s natural baseline
0.504915	2.38168	Severe
0.814763	0.867135	Severe
1.26242	2.02399	Severe
0.507059	2.05307	Severe
-0.0326348	0.65025	Severe
0.427952	1.95225	Severe
0.784747	1.91119	Severe
0.626266	2.6583	Severe
0.736085	2.30471	Severe
0.0600444	2.23263	Severe
0.43484	0.96756	Severe
0.538276	1.20904	Severe
-1.89298	0.889939	pre-1940s natural baseline
0.631265	0.933738	Severe
0.764824	2.15592	Severe
0.69636	1.67897	Mild
0.709639	2.14434	Severe
0.60169	1.70788	Severe
0.914501	1.38273	Severe
0.913771	1.77635	Severe
0.0121476	1.46307	Mild
-1.78781	0.975008	pre-1940s natural baseline
1.02782	1.47792	Severe
-0.711401	1.33866	Mild
1.00369	1.49913	Severe
0.670514	1.99541	Severe
0.531934	1.4049	Severe
0.837575	1.27732	Severe
-0.626667	1.43414	Mild
0.817312	1.31848	Severe
0.555543	1.22986	Severe
-0.36791	2.02665	Mild
0.574787	0.960068	Severe
0.259064	1.50765	Severe
0.354097	1.20405	Severe
0.853043	1.16192	Severe
0.775294	1.59283	Severe
0.501996	1.86179	Severe
1.04659	1.25115	Severe
0.947621	1.99538	Severe
2.2755	3.29313	Severe
1.45467	1.54636	Severe
0.639478	2.11335	Severe
1.71098	1.27295	Severe
0.678406	1.6312	Severe
1.61581	1.54589	Severe
0.795339	1.91102	Severe
-1.3734	0.495927	pre-1940s natural baseline
0.79199	2.05614	Severe
0.322913	1.30148	Severe
1.46486	1.75891	Severe
-1.85231	0.582928	pre-1940s natural baseline
-0.0670982	2.6822	Severe
0.489669	2.00461	Severe
0.310047	1.90587	Severe
0.753976	1.84323	Severe
0.379043	1.91969	Severe
1.61466	3.44408	Severe
1.20797	2.0192	Severe
1.41542	2.46794	Severe
0.723438	1.05036	Severe
0.865298	1.56498	Severe
-0.134435	2.02312	Mild
0.582476	1.77903	Severe
1.56818	2.18503	Severe
0.855582	2.03887	Severe
-0.755646	1.27605	Mild
1.04655	2.27163	Severe
0.461112	1.2584	Mild
0.190339	2.05508	Severe
0.768739	2.47225	Severe
-0.120052	1.71952	Mild
-0.263452	1.84224	Mild
0.745007	2.65486	Severe
-1.67333	1.48549	pre-1940s natural baseline
-0.291943	1.73514	Severe
0.541192	2.14933	Severe
0.341846	1.94115	Severe
-2.03211	0.451959	pre-1940s natural baseline
0.970742	1.5834	Severe
0.915628	1.38582	Severe
1.1965	2.35101	Severe
1.11285	1.09517	Severe
1.33399	1.98338	Severe
0.656193	1.98091	Severe
1.53223	1.09779	Severe
1.35107	2.03217	Severe
-1.45513	1.47288	pre-1940s natural baseline
-2.16786	0.261825	pre-1940s natural baseline
-1.27836	1.64916	pre-1940s natural baseline
1.11805	1.40007	Mild
0.966768	2.04024	Severe
0.936704	1.42879	Severe
-2.85902	0.52062	pre-1940s natural baseline
1.0793	2.60735	Severe
0.955831	0.811223	Severe
0.140661	1.71727	Mild
0.600817	1.49445	Severe
0.660025	2.01498	Severe
2.13891	1.67489	Severe
1.57254	2.59138	Severe
-2.2894	0.457014	pre-1940s natural baseline
0.806907	1.4735	Severe
0.209325	0.657359	Severe
0.214527	0.765723	Severe
-1.13883	1.36416	pre-1940s natural baseline
0.610559	1.13104	Severe
1.7592	2.06249	Severe
-2.56198	0.969642	pre-1940s natural baseline
-0.207658	2.55392	Severe
1.37583	2.4455	Severe
0.0923974	1.34231	Severe
1.06089	3.12239	Severe
0.454448	1.29185	Severe
-0.185651	1.24574	Severe
0.0480026	1.27728	Severe
1.28215	2.69452	Severe
-1.37637	1.33759	Severe
1.46713	2.45437	Severe
1.60196	2.34181	Severe
0.557499	2.3489	Severe
0.674698	1.29198	Severe
1.42808	2.98239	Severe
1.52743	2.33634	Severe
-0.0674324	1.60136	Severe
0.405946	1.7878	Severe
-0.271909	1.70892	Severe
1.0845	2.45887	Severe
0.158532	1.75628	Severe
-0.265002	1.81756	Mild
1.44415	2.68145	Severe
-0.332264	1.04743	Severe
-1.87166	0.430294	Mild
0.230277	1.93236	Mild
-0.989608	1.21215	pre-1940s natural baseline
-2.32028	0.517635	pre-1940s natural baseline
0.465978	1.88875	Severe
-1.75308	0.383955	Mild
-0.928967	1.06762	Mild
-2.01712	0.75923	pre-1940s natural baseline
0.131045	1.58749	Severe
0.826122	1.11777	Severe
-0.574613	0.716898	Mild
-0.263406	1.33131	Mild
0.475609	2.02015	Severe
0.872573	2.97847	Severe
1.11523	1.64575	Severe
-0.0957232	1.94676	pre-1940s natural baseline
0.69316	1.57333	Severe
0.507598	1.53986	Severe
0.534835	1.96348	Mild
-0.416352	1.05204	pre-1940s natural baseline
-0.0314669	1.01411	pre-1940s natural baseline
0.829573	1.74457	Severe
0.92174	2.26943	Severe
-1.07056	1.51898	pre-1940s natural baseline
-1.93878	0.551215	pre-1940s natural baseline
-0.69786	1.39638	pre-1940s natural baseline
-1.7278	0.762925	pre-1940s natural baseline
1.21459	2.97518	Severe
1.10837	2.41472	Severe
0.71664	2.72517	Severe
-0.363773	1.5829	pre-1940s natural baseline
-1.61053	0.0236532	pre-1940s natural baseline
1.48353	1.95528	Severe
1.39462	2.4712	Severe
1.26249	2.55371	Severe
-1.58493	1.20873	pre-1940s natural baseline
1.81356	2.29534	Severe
0.768504	1.80336	Severe
0.527569	1.72747	Severe
1.15311	2.28057	Severe
1.18307	3.09908	Severe
-1.29294	1.34953	pre-1940s natural baseline
-1.37647	0.8598	pre-1940s natural baseline
-1.32526	0.780731	pre-1940s natural baseline
-0.670336	1.16195	pre-1940s natural baseline
0.647145	1.7751	pre-1940s natural baseline
-2.11386	0.921744	pre-1940s natural baseline
0.412241	2.12956	Mild
0.637007	2.1727	Mild
-1.16958	1.33568	pre-1940s natural baseline
0.499226	2.52598	Severe
-1.41447	0.830272	pre-1940s natural baseline
-0.371011	1.74397	Mild
-1.6084	0.596443	pre-1940s natural baseline
-1.5636	0.825018	pre-1940s natural baseline
0.866419	2.66438	Mild
-0.714983	1.82555	pre-1940s natural baseline

## Sheet: Fig1c_d
Long	Lat	log10(Organic matter in 1940s) [g AFDW m-2]	log10(Organic matter in present) [g AFDW m-2]	Excess sediment pressure
-5.64358	50.0537	2.44259	2.44259	pre-1940s natural baseline
-5.24061	51.8834	1.52179	2.30659	Severe
-5.14823	50.2098	2.52126	2.52126	pre-1940s natural baseline
-4.98576	50.3211	1.55297	1.97777	Mild
-4.95489	50.3295	2.55836	2.55836	pre-1940s natural baseline
-4.94756	50.239	2.04316	2.04316	pre-1940s natural baseline
-4.68856	50.6897	0.816946	1.60175	Severe
-4.67541	50.6376	1.49285	2.27765	Severe
-4.6717	50.4766	1.68592	2.11072	Mild
-4.61829	50.4334	0.731329	1.51613	Severe
-4.51764	50.694	0.860009	1.64481	Severe
-4.51361	50.436	1.58851	2.37331	Severe
-4.4968	53.3905	2.37278	2.37278	pre-1940s natural baseline
-4.48938	53.2437	3.14911	3.14911	pre-1940s natural baseline
-4.44799	50.5643	1.42861	1.85341	Mild
-4.41616	50.8248	1.70096	2.48576	Severe
-4.40568	52.1278	0.72712	1.51192	Severe
-4.40184	52.9424	0.944147	1.72895	Severe
-4.37941	52.0631	1.46179	1.88659	Mild
-4.36691	53.0068	0.415738	1.20054	Severe
-4.35842	53.2959	1.26035	1.68515	Mild
-4.3562	50.6013	2.55237	2.55237	pre-1940s natural baseline
-4.34865	50.933	1.382	2.1668	Severe
-4.27902	53.2524	2.32111	2.32111	pre-1940s natural baseline
-4.27082	51.9997	0.942759	1.36756	Mild
-4.259	50.8479	1.88938	2.67418	Severe
-4.25857	53.0342	1.15884	1.94364	Severe
-4.25657	50.8517	1.2957	2.0805	Severe
-4.24694	52.9379	1.67921	2.46401	Severe
-4.21948	50.8342	1.74903	2.53383	Severe
-4.20078	53.2308	3.39663	3.39663	pre-1940s natural baseline
-4.19828	52.9826	0.646592	1.43139	Severe
-4.18269	50.903	1.73199	2.51679	Severe
-4.1362	50.6364	1.35066	1.77546	Mild
-4.1087	50.5879	0.91809	1.70289	Severe
-4.01597	52.7486	0.789856	1.57466	Severe
-4.01271	53.0538	0.932669	1.71747	Severe
-3.99867	52.6527	0.869113	1.65391	Severe
-3.98694	53.1149	1.4306	2.2154	Severe
-3.93181	52.1739	0.160564	0.945364	Severe
-3.92426	51.1919	1.27446	2.05926	Severe
-3.92097	50.9231	1.10987	1.89467	Severe
-3.91693	51.7135	0.0826668	0.867467	Severe
-3.89403	51.9984	0.421897	1.2067	Severe
-3.88156	52.2904	0.599426	1.38423	Severe
-3.87094	52.2598	0.126635	0.911435	Severe
-3.86715	52.5865	2.77331	2.77331	pre-1940s natural baseline
-3.84437	50.284	1.59688	2.38168	Severe
-3.83641	51.8127	0.0823347	0.867135	Severe
-3.83277	50.7937	1.23919	2.02399	Severe
-3.79017	50.8582	1.26827	2.05307	Severe
-3.75448	51.8008	-0.13455	0.65025	Severe
-3.75321	50.974	1.16745	1.95225	Severe
-3.74544	50.7623	1.12639	1.91119	Severe
-3.74147	50.8195	1.8735	2.6583	Severe
-3.73487	50.7039	1.51991	2.30471	Severe
-3.72501	53.0748	1.44783	2.23263	Severe
-3.70574	52.9038	0.18276	0.96756	Severe
-3.70529	53.0306	0.424238	1.20904	Severe
-3.69439	50.5269	2.20248	2.20248	pre-1940s natural baseline
-3.69396	51.9779	0.148938	0.933738	Severe
-3.68875	50.3372	1.37112	2.15592	Severe
-3.68428	50.8464	1.78809	2.21289	Mild
-3.67509	50.3865	1.35954	2.14434	Severe
-3.66523	51.9252	0.923076	1.70788	Severe
-3.66331	52.5008	0.597928	1.38273	Severe
-3.65119	50.6846	0.991546	1.77635	Severe
-3.61814	53.203	1.57219	1.99699	Mild
-3.60556	50.8062	2.28755	2.28755	pre-1940s natural baseline
-3.60386	53.0117	0.693122	1.47792	Severe
-3.58491	51.0541	1.44778	1.87258	Mild
-3.55465	52.506	0.714334	1.49913	Severe
-3.54805	51.1152	1.21061	1.99541	Severe
-3.54762	51.8207	0.620102	1.4049	Severe
-3.53504	52.6398	0.492518	1.27732	Severe
-3.52926	50.8724	1.54326	1.96806	Mild
-3.51907	51.7584	0.53368	1.31848	Severe
-3.50037	52.1872	0.445063	1.22986	Severe
-3.45084	53.2964	2.13577	2.56057	Mild
-3.44544	54.4543	0.175268	0.960068	Severe
-3.44501	54.4452	0.722854	1.50765	Severe
-3.43631	52.0274	0.419247	1.20405	Severe
-3.42645	52.5985	0.377123	1.16192	Severe
-3.41228	52.5446	0.80803	1.59283	Severe
-3.41024	52.681	1.07699	1.86179	Severe
-3.39997	54.4798	0.466354	1.25115	Severe
-3.39866	52.191	1.21058	1.99538	Severe
-3.39532	51.4151	2.50833	3.29313	Severe
-3.39221	54.7138	0.761565	1.54636	Severe
-3.37647	52.2841	1.32855	2.11335	Severe
-3.37039	54.7215	0.488154	1.27295	Severe
-3.36802	52.8493	0.846401	1.6312	Severe
-3.36551	52.4212	0.761094	1.54589	Severe
-3.35645	52.4771	1.12622	1.91102	Severe
-3.35218	53.1874	1.80847	1.80847	pre-1940s natural baseline
-3.35173	52.7679	1.27134	2.05614	Severe
-3.35079	54.3178	0.516679	1.30148	Severe
-3.34875	52.423	0.974114	1.75891	Severe
-3.33541	51.4994	1.89547	1.89547	pre-1940s natural baseline
-3.328	52.733	1.8974	2.6822	Severe
-3.31112	54.7368	1.21981	2.00461	Severe
-3.30918	52.6166	1.12107	1.90587	Severe
-3.3028	54.7464	1.05843	1.84323	Severe
-3.29947	52.6262	1.13489	1.91969	Severe
-3.29252	51.4327	2.65928	3.44408	Severe
-3.27889	52.3462	1.2344	2.0192	Severe
-3.27662	52.2847	1.68314	2.46794	Severe
-3.27052	54.7375	0.265558	1.05036	Severe
-3.26993	52.8932	0.78018	1.56498	Severe
-3.26699	52.7705	2.13224	2.55704	Mild
-3.23204	52.9227	0.994235	1.77903	Severe
-3.23076	52.3228	1.40023	2.18503	Severe
-3.22513	52.3145	1.25407	2.03887	Severe
-3.21717	50.7437	1.38517	1.80997	Mild
-3.21327	52.9046	1.48683	2.27163	Severe
-3.20454	52.8094	1.36752	1.79232	Mild
-3.19362	52.8419	1.27028	2.05508	Severe
-3.1815	50.8244	1.68745	2.47225	Severe
-3.17556	52.6934	1.82864	2.25344	Mild
-3.14889	53.2274	1.95136	2.37616	Mild
-3.13589	52.5186	1.87006	2.65486	Severe
-3.1193	50.8154	2.79803	2.79803	pre-1940s natural baseline
-3.10823	53.103	0.950344	1.73514	Severe
-3.09545	52.3625	1.36453	2.14933	Severe
-3.04099	50.8296	1.15635	1.94115	Severe
-3.01509	52.7709	1.7645	1.7645	pre-1940s natural baseline
-3.00666	54.6789	0.798605	1.5834	Severe
-2.99523	54.3751	0.601017	1.38582	Severe
-2.9466	52.3194	1.56621	2.35101	Severe
-2.9325	54.7532	0.310371	1.09517	Severe
-2.92739	51.8699	1.19858	1.98338	Severe
-2.92177	50.7565	1.19611	1.98091	Severe
-2.9038	54.4177	0.312991	1.09779	Severe
-2.88322	51.8623	1.24737	2.03217	Severe
-2.86378	52.9872	2.78543	2.78543	pre-1940s natural baseline
-2.8303	52.9167	1.57437	1.57437	pre-1940s natural baseline
-2.81445	53.519	2.9617	2.9617	pre-1940s natural baseline
-2.8121	53.4708	1.50919	1.93399	Mild
-2.76547	55.0846	1.25544	2.04024	Severe
-2.75535	54.5752	0.643992	1.42879	Severe
-2.74093	53.1824	1.83316	1.83316	pre-1940s natural baseline
-2.7376	51.7152	1.82255	2.60735	Severe
-2.73233	54.5283	0.0264225	0.811223	Severe
-2.72004	50.7644	1.82639	2.25119	Mild
-2.69578	54.8962	0.709653	1.49445	Severe
-2.6675	55.0659	1.23018	2.01498	Severe
-2.66689	53.9861	0.890088	1.67489	Severe
-2.63487	50.8285	1.80658	2.59138	Severe
-2.6065	53.274	1.76956	1.76956	pre-1940s natural baseline
-2.60412	54.8223	0.688701	1.4735	Severe
-2.56623	54.1	-0.127441	0.657359	Severe
-2.55238	54.2386	-0.0190774	0.765723	Severe
-2.54106	52.7944	2.6767	2.6767	pre-1940s natural baseline
-2.53503	54.4422	0.34624	1.13104	Severe
-2.5141	52.3647	1.27769	2.06249	Severe
-2.50151	53.4422	2.28218	2.28218	pre-1940s natural baseline
-2.4889	53.2871	1.76912	2.55392	Severe
-2.48533	50.8975	1.6607	2.4455	Severe
-2.46806	53.2955	0.557509	1.34231	Severe
-2.46788	54.1809	2.33759	3.12239	Severe
-2.44888	53.9717	0.507048	1.29185	Severe
-2.44107	54.4186	0.460939	1.24574	Severe
-2.42399	54.5792	0.492477	1.27728	Severe
-2.42261	50.8078	1.90972	2.69452	Severe
-2.39451	54.4165	0.552795	1.33759	Severe
-2.36681	50.8654	1.66957	2.45437	Severe
-2.35288	51.1274	1.55701	2.34181	Severe
-2.34387	51.4519	1.5641	2.3489	Severe
-2.33262	54.2012	0.50718	1.29198	Severe
-2.32997	50.8829	2.19759	2.98239	Severe
-2.31999	50.886	1.55154	2.33634	Severe
-2.30169	54.0301	0.816559	1.60136	Severe
-2.28603	54.4883	1.003	1.7878	Severe
-2.28084	54.0135	0.924122	1.70892	Severe
-2.27638	50.6609	1.67407	2.45887	Severe
-2.26575	54.4931	0.971483	1.75628	Severe
-2.26204	53.9045	1.92668	2.35148	Mild
-2.25127	51.0545	1.89665	2.68145	Severe
-2.25095	55.1638	0.262629	1.04743	Severe
-2.22122	52.7529	0.539414	0.964214	Mild
-2.21276	52.6853	2.04148	2.46628	Mild
-2.19708	51.1484	2.5247	2.5247	pre-1940s natural baseline
-2.1854	52.8423	1.83018	1.83018	pre-1940s natural baseline
-2.16966	55.5436	1.10395	1.88875	Severe
-2.16825	52.7867	0.493074	0.917874	Mild
-2.15041	53.1723	1.17674	1.60154	Mild
-2.12455	53.3164	2.07177	2.07177	pre-1940s natural baseline
-2.1208	55.2527	0.802694	1.58749	Severe
-2.1044	55.5343	0.332969	1.11777	Severe
-2.06794	52.6458	0.826017	1.25082	Mild
-2.0455	53.091	1.44043	1.86523	Mild
-2.02414	53.2931	1.23535	2.02015	Severe
-2.01615	55.7172	2.19367	2.97847	Severe
-1.94481	55.179	0.860948	1.64575	Severe
-1.92755	51.3668	3.2593	3.2593	pre-1940s natural baseline
-1.90183	53.0705	0.788533	1.57333	Severe
-1.89702	53.1173	0.755056	1.53986	Severe
-1.88328	50.8921	2.0726	2.4974	Mild
-1.87868	51.3407	2.36459	2.36459	pre-1940s natural baseline
-1.84627	51.3452	2.32665	2.32665	pre-1940s natural baseline
-1.8096	54.5817	0.959766	1.74457	Severe
-1.75974	54.4421	1.48463	2.26943	Severe
-1.75607	51.3512	2.83152	2.83152	pre-1940s natural baseline
-1.74668	50.8809	1.86376	1.86376	pre-1940s natural baseline
-1.72965	51.4361	2.70892	2.70892	pre-1940s natural baseline
-1.67124	50.879	2.07547	2.07547	pre-1940s natural baseline
-1.57998	54.228	2.19038	2.97518	Severe
-1.44516	52.1154	1.62992	2.41472	Severe
-1.42303	54.4528	1.94037	2.72517	Severe
-1.35945	51.5801	2.89544	2.89544	pre-1940s natural baseline
-1.27824	54.7077	1.3362	1.3362	pre-1940s natural baseline
-1.26364	54.4095	1.17048	1.95528	Severe
-1.2316	52.2446	1.6864	2.4712	Severe
-1.19397	54.326	1.76891	2.55371	Severe
-1.09808	51.9277	2.52128	2.52128	pre-1940s natural baseline
-1.0859	52.3336	1.51054	2.29534	Severe
-0.958143	54.2585	1.01856	1.80336	Severe
-0.837376	54.3484	0.942674	1.72747	Severe
-0.767151	53.9426	1.49577	2.28057	Severe
-0.709988	54.1118	2.31428	3.09908	Severe
-0.661734	52.2352	2.66207	2.66207	pre-1940s natural baseline
-0.562988	52.1245	2.17234	2.17234	pre-1940s natural baseline
-0.366864	52.4351	2.09327	2.09327	pre-1940s natural baseline
-0.239848	53.2969	2.47449	2.47449	pre-1940s natural baseline
-0.115123	52.061	3.08764	3.08764	pre-1940s natural baseline
0.307502	52.0644	2.23429	2.23429	pre-1940s natural baseline
0.319112	51.2616	2.23868	2.66348	Mild
0.364153	52.0013	2.28182	2.70662	Mild
0.46705	52.1933	2.64822	2.64822	pre-1940s natural baseline
0.553795	50.9608	1.74118	2.52598	Severe
0.717923	52.1274	2.14281	2.14281	pre-1940s natural baseline
0.829017	52.6435	1.85309	2.27789	Mild
0.949505	52.1647	1.90899	1.90899	pre-1940s natural baseline
0.971597	52.6636	2.13756	2.13756	pre-1940s natural baseline
1.06026	51.1094	2.7735	3.1983	Mild
1.10875	52.0126	3.13809	3.13809	pre-1940s natural baseline

## Sheet: Fig2a
Temperature (degC)	Standardized Temperature (eV-1)	Organic matter (g AFDW m-2)	ln(Rate of methane production) [nmol CH4 g-1h-1]
15	0	1593.99	2.45529
15	0	1593.99	-1.43503
12	-0.423567	1593.99	-0.93822
22	0.954837	1593.99	2.65654
26	1.4804	1593.99	2.10125
19	0.551224	1593.99	1.24463
12	-0.423567	1593.99	-1.59312
15	0	1593.99	0.860751
22	0.954837	1593.99	3.27051
22	0.954837	1593.99	1.57559
12	-0.423567	1593.99	-1.75614
26	1.4804	1593.99	1.214
19	0.551224	1593.99	2.39549
19	0.551224	1593.99	2.30415
26	1.4804	1593.99	0.467124
12	-0.423567	1592.46	1.35252
12	-0.423567	1592.46	-4.12571
12	-0.423567	1592.46	-1.81352
19	0.551224	1592.46	4.19963
15	0	1592.46	1.60952
15	0	1592.46	-2.67006
19	0.551224	1592.46	2.52631
26	1.4804	1592.46	5.33662
26	1.4804	1592.46	1.61929
22	0.954837	1592.46	-1.07613
22	0.954837	1592.46	2.84989
19	0.551224	1592.46	-2.00147
26	1.4804	1592.46	3.1114
15	0	1592.46	2.57561
22	0.954837	1592.46	4.17006
10	-0.710931	803.569	-4.69674
5	-1.44742	803.569	-5.9207
22	0.954837	803.569	0.250746
5	-1.44742	803.569	1.11666
22	0.954837	803.569	2.6975
10	-0.710931	803.569	-1.00298
10	-0.710931	803.569	-0.87727
10	-0.710931	803.569	1.37535
22	0.954837	803.569	1.54094
22	0.954837	803.569	1.46007
5	-1.44742	803.569	-5.73682
5	-1.44742	803.569	-1.71475
10	-0.710931	803.569	-4.21651
5	-1.44742	803.569	-2.0517
22	0.954837	803.569	-0.834711
10	-0.710931	1518.53	-1.76133
5	-1.44742	1518.53	-6.108
22	0.954837	1518.53	-0.6258
10	-0.710931	1518.53	-0.444674
10	-0.710931	1518.53	-1.82837
5	-1.44742	1518.53	-2.65712
22	0.954837	1518.53	1.79391
22	0.954837	1518.53	1.23527
5	-1.44742	1518.53	0.726272
22	0.954837	1518.53	0.993628
5	-1.44742	1518.53	-3.18488
10	-0.710931	1518.53	-3.83391
5	-1.44742	1518.53	-1.68758
22	0.954837	1518.53	-2.18037
10	-0.710931	1518.53	-1.07394
26	1.4804	682.757	1.35511
15	0	682.757	-1.07048
26	1.4804	682.757	1.21763
22	0.954837	682.757	-1.00384
26	1.4804	682.757	-1.18269
15	0	682.757	-3.59298
22	0.954837	682.757	1.0876
19	0.551224	682.757	-1.41433
19	0.551224	682.757	2.15784
15	0	682.757	-1.16667
19	0.551224	682.757	-2.8081
10	-0.710931	648.076	-5.39263
5	-1.44742	648.076	-5.86336
22	0.954837	648.076	-2.15784
22	0.954837	648.076	-2.95972
22	0.954837	648.076	-2.54476
10	-0.710931	648.076	-5.94267
10	-0.710931	648.076	-5.4472
5	-1.44742	648.076	-3.68124
10	-0.710931	648.076	-4.83984
5	-1.44742	648.076	-4.99083
5	-1.44742	648.076	-3.38631
22	0.954837	648.076	-3.14501
10	-0.710931	648.076	-5.62451
5	-1.44742	648.076	-6.98572
22	0.954837	648.076	-1.50391
5	-1.44742	1177.06	-7.06052
22	0.954837	1177.06	-6.19808
10	-0.710931	1177.06	-7.91106
5	-1.44742	1177.06	-6.87497
22	0.954837	1177.06	-6.72543
10	-0.710931	1177.06	-6.4588
10	-0.710931	1177.06	-6.71164
5	-1.44742	1177.06	-6.44297
5	-1.44742	1177.06	-6.639
22	0.954837	1177.06	-6.22719
10	-0.710931	669.418	-5.08725
5	-1.44742	669.418	-5.40368
22	0.954837	669.418	-3.03413
10	-0.710931	669.418	-3.24998
5	-1.44742	669.418	-3.27677
22	0.954837	669.418	-3.0701
10	-0.710931	669.418	-4.7189
5	-1.44742	669.418	-4.81384
22	0.954837	669.418	-2.54498
10	-0.710931	669.418	-5.71131
5	-1.44742	669.418	-6.36253
22	0.954837	669.418	-4.65559
10	-0.710931	669.418	-2.99507
5	-1.44742	669.418	0.248577
22	0.954837	669.418	0.311655
10	-0.710931	766.982	-5.47864
5	-1.44742	766.982	-6.09313
10	-0.710931	766.982	-3.73144
5	-1.44742	766.982	-3.88327
10	-0.710931	766.982	-2.52147
5	-1.44742	766.982	-6.15007
22	0.954837	766.982	-3.05371
22	0.954837	766.982	-5.17168
22	0.954837	766.982	-2.98019
22	0.954837	766.982	-2.70668
10	-0.710931	766.982	-5.24953
5	-1.44742	766.982	-6.07123
10	-0.710931	766.982	-6.59538
5	-1.44742	766.982	-7.44675
22	0.954837	766.982	-3.31525
10	-0.710931	683.519	-3.73632
5	-1.44742	683.519	-1.68394
22	0.954837	683.519	0.611467
5	-1.44742	683.519	-5.33394
22	0.954837	683.519	-2.27684
10	-0.710931	683.519	-6.32461
10	-0.710931	683.519	-5.13989
10	-0.710931	683.519	-5.46477
10	-0.710931	683.519	-5.17463
5	-1.44742	683.519	-4.38203
22	0.954837	683.519	-2.88077
5	-1.44742	683.519	-6.05689
22	0.954837	683.519	-3.99089
5	-1.44742	683.519	-5.9395
22	0.954837	683.519	-4.1653
13	-0.281391	765.839	-4.40414
13	-0.281391	765.839	-2.58209
13	-0.281391	765.839	-1.36707
26	1.4804	765.839	0.104871
17	0.277512	765.839	-1.6379
22	0.954837	765.839	-1.00924
26	1.4804	765.839	-0.8826
17	0.277512	765.839	-1.31031
17	0.277512	765.839	-1.58519
26	1.4804	765.839	-0.698635
26	1.4804	765.839	3.11496
17	0.277512	765.839	-1.40881
22	0.954837	712.102	-5.6176
10	-0.710931	712.102	-5.50493
10	-0.710931	712.102	-4.24284
10	-0.710931	712.102	-5.82595
5	-1.44742	712.102	-5.38897
22	0.954837	712.102	-1.26122
5	-1.44742	712.102	-5.41111
5	-1.44742	712.102	-6.639
22	0.954837	712.102	-2.95283
10	-0.710931	712.102	-4.62283
5	-1.44742	712.102	-3.69758
22	0.954837	712.102	-0.399011
10	-0.710931	712.102	-2.21435
22	0.954837	712.102	-3.80167
5	-1.44742	712.102	-2.19717
5	-1.44742	694.571	-6.4535
10	-0.710931	694.571	-4.18536
10	-0.710931	694.571	-3.33401
5	-1.44742	694.571	-2.09462
5	-1.44742	694.571	-5.65261
22	0.954837	694.571	-4.03938
5	-1.44742	694.571	-6.67137
22	0.954837	694.571	-4.45531
22	0.954837	694.571	-1.78732
10	-0.710931	694.571	-6.03229
22	0.954837	694.571	-7.03181
22	0.954837	694.571	-0.861526
17	0.277512	1195.73	0.499894
21	0.821214	1195.73	1.44982
13	-0.281391	1195.73	-2.71864
10	-0.710931	1195.73	-1.69949
21	0.821214	1195.73	-0.957531
13	-0.281391	1195.73	1.62437
17	0.277512	1195.73	1.28145
17	0.277512	1195.73	2.4039
21	0.821214	1195.73	0.851439
13	-0.281391	1195.73	-0.924752
10	-0.710931	1195.73	0.509936
26	1.4804	1665.26	4.03799
22	0.954837	1665.26	3.18904
15	0	1665.26	3.29501
26	1.4804	1665.26	4.40269
15	0	1665.26	2.99938
22	0.954837	1665.26	3.51617
12	-0.423567	1665.26	0.97303
26	1.4804	1665.26	3.39812
19	0.551224	1665.26	2.91185
12	-0.423567	1665.26	2.27546
19	0.551224	1665.26	3.13091
22	0.954837	1665.26	3.03303
15	0	1665.26	2.34837
19	0.551224	1665.26	3.50961
12	-0.423567	1665.26	2.73462
10	-0.710931	2101.63	-1.42116
5	-1.44742	2101.63	-2.03294
22	0.954837	2101.63	1.10609
22	0.954837	2101.63	2.52749
5	-1.44742	2101.63	-3.891
22	0.954837	2101.63	-1.79722
10	-0.710931	2101.63	-3.74369
10	-0.710931	2101.63	-3.64009
22	0.954837	2101.63	2.11431
5	-1.44742	2101.63	-2.28655
22	0.954837	2101.63	3.21189
10	-0.710931	2101.63	-1.86745
5	-1.44742	2101.63	-2.32381
10	-0.710931	2101.63	-1.48516
5	-1.44742	2101.63	-2.79143
10	-0.710931	675.897	-5.90529
10	-0.710931	675.897	-8.22951
22	0.954837	675.897	-6.13457
22	0.954837	675.897	-2.45215
5	-1.44742	675.897	0.858111
5	-1.44742	675.897	-8.22951
22	0.954837	675.897	-0.497855
10	-0.710931	675.897	-2.71331
5	-1.44742	675.897	-6.97675
22	0.954837	675.897	2.86219
5	-1.44742	675.897	-3.27434
5	-1.44742	675.897	-5.79535
10	-0.710931	675.897	-4.63306
22	0.954837	675.897	-5.33222
10	-0.710931	675.897	-2.97773
5	-1.44742	670.943	-2.42381
5	-1.44742	670.943	-2.33537
10	-0.710931	670.943	-3.36825
22	0.954837	670.943	0.17908
22	0.954837	670.943	0.714693
10	-0.710931	670.943	-2.0689
22	0.954837	670.943	0.370298
10	-0.710931	670.943	-1.85199
22	0.954837	670.943	0.321836
10	-0.710931	670.943	-3.8688
5	-1.44742	670.943	-2.84315
22	0.954837	670.943	-0.752101
5	-1.44742	670.943	-2.40684
10	-0.710931	670.943	-1.3695
5	-1.44742	670.943	-1.72724
26	1.4804	1223.55	-0.597871
26	1.4804	1223.55	2.56232
13	-0.281391	1223.55	3.23718
17	0.277512	1223.55	-1.29566
13	-0.281391	1223.55	2.31089
22	0.954837	1223.55	-1.26505
22	0.954837	1223.55	3.69362
22	0.954837	1223.55	-2.29225
13	-0.281391	1223.55	0.721847
22	0.954837	1223.55	1.61898
13	-0.281391	1223.55	-2.95305
17	0.277512	1223.55	2.44845
17	0.277512	1223.55	-2.2859
17	0.277512	1223.55	4.04363
26	1.4804	1223.55	4.07887
26	1.4804	1223.55	-1.6404
22	0.954837	1136.28	2.62632
13	-0.281391	1136.28	1.22848
26	1.4804	1136.28	3.56727
17	0.277512	1136.28	2.16387
26	1.4804	1136.28	3.5923
22	0.954837	1136.28	2.78136
22	0.954837	1136.28	3.38735
22	0.954837	1136.28	4.07585
13	-0.281391	1136.28	3.07925
13	-0.281391	1136.28	2.69221
26	1.4804	1136.28	3.39336
17	0.277512	1136.28	3.07149
17	0.277512	1136.28	2.1486
26	1.4804	1136.28	3.00895
17	0.277512	1136.28	1.52049
10	-0.710931	676.278	-2.01135
10	-0.710931	676.278	-1.63762
5	-1.44742	676.278	-3.99903
22	0.954837	676.278	-1.20784
5	-1.44742	676.278	-2.89845
10	-0.710931	676.278	-3.85179
22	0.954837	676.278	0.391501
22	0.954837	676.278	0.417174
22	0.954837	676.278	1.11663
5	-1.44742	676.278	-3.41758
22	0.954837	676.278	0.934487
5	-1.44742	676.278	-1.80495
10	-0.710931	676.278	-2.86954
5	-1.44742	676.278	-3.20893
10	-0.710931	676.278	-3.03395
5	-1.44742	1529.2	-6.46414
5	-1.44742	1529.2	-0.286261
22	0.954837	1529.2	1.63043
22	0.954837	1529.2	1.73154
10	-0.710931	1529.2	0.450587
22	0.954837	1529.2	2.1262
10	-0.710931	1529.2	-1.13333
10	-0.710931	1529.2	-2.81438
5	-1.44742	1529.2	-0.085086
10	-0.710931	1529.2	0.518129
5	-1.44742	1529.2	-0.718944
10	-0.710931	1529.2	-2.71533
5	-1.44742	1529.2	-0.162382
22	0.954837	1529.2	0.418639
22	0.954837	1529.2	1.64048
10	-0.710931	1826.85	-2.76886
5	-1.44742	1826.85	0.165755
5	-1.44742	1826.85	-4.97382
22	0.954837	1826.85	-2.32458
22	0.954837	1826.85	-5.33914
10	-0.710931	1826.85	-5.76035
5	-1.44742	1826.85	-4.75406
5	-1.44742	1826.85	-5.26876
22	0.954837	1826.85	2.24171
10	-0.710931	1826.85	-5.37628
22	0.954837	1826.85	-2.39497
10	-0.710931	1826.85	-4.94415
10	-0.710931	1826.85	-4.52513
5	-1.44742	1826.85	-3.10834
5	-1.44742	2475.11	1.20386
10	-0.710931	2475.11	1.8675
10	-0.710931	2475.11	0.29775
22	0.954837	2475.11	1.60365
22	0.954837	2475.11	3.48092
5	-1.44742	2475.11	-6.01849
22	0.954837	2475.11	3.66378
5	-1.44742	2475.11	-0.808072
10	-0.710931	2475.11	1.84548
5	-1.44742	2475.11	1.61617
22	0.954837	2475.11	3.57694
22	0.954837	2475.11	-1.61223
10	-0.710931	2475.11	1.43342
10	-0.710931	2475.11	-7.3258
5	-1.44742	2475.11	1.11318
5	-1.44742	1866.1	1.19693
10	-0.710931	1866.1	2.92278
22	0.954837	1866.1	3.81862
22	0.954837	1866.1	4.0493
22	0.954837	1866.1	2.98357
10	-0.710931	1866.1	1.59591
10	-0.710931	1866.1	2.52007
5	-1.44742	1866.1	2.28726
5	-1.44742	1866.1	-0.967716
22	0.954837	1866.1	2.19939
5	-1.44742	1866.1	1.56764
10	-0.710931	1866.1	-0.0302788
5	-1.44742	1866.1	-0.236556
22	0.954837	1866.1	4.24158
10	-0.710931	1866.1	-0.167807
10	-0.710931	6456.94	2.31491
10	-0.710931	6456.94	3.72652
5	-1.44742	6456.94	2.20678
22	0.954837	6456.94	5.31093
10	-0.710931	6456.94	4.13144
5	-1.44742	6456.94	3.60455
22	0.954837	6456.94	5.23487
5	-1.44742	6456.94	3.21895
22	0.954837	6456.94	3.99868
10	-0.710931	6456.94	4.00089
5	-1.44742	6456.94	3.63955
22	0.954837	6456.94	4.86244
10	-0.710931	6456.94	3.83498
22	0.954837	6456.94	5.3628
5	-1.44742	6456.94	3.30568

## Sheet: Fig2b_c_d
river	log10(Organic matter) [g AFDW m-2]	Temperature sensitivity (eV)	ln(Capacity of methane production) [nmol CH4 g-1h-1]	Organic matter (g AFDW m-2)
Ash	3.20249	1.50442	0.217054	1593.99
Darent	3.20207	2.35706	-0.0305819	1592.46
Ebble	2.90502	1.63875	-0.583307	803.569
Ebble	3.18142	1.18363	-0.900953	1518.53
Hammer Stream	2.83427	1.62763	-1.76812	682.757
Marden	2.81163	1.17552	-3.82612	648.076
Marden	3.0708	0.177965	-6.63495	1177.06
Marden	2.8257	0.636271	-3.369	669.418
Marden	2.88479	0.98753	-4.30039	766.982
Marden	2.83475	1.00736	-3.72513	683.519
Medway	2.88414	1.72415	-2.16505	765.839
Nadder	2.85254	0.81384	-3.65865	712.102
Nadder	2.84172	0.637666	-4.21596	694.571
Pant	3.07763	1.01625	0.115774	1195.73
Rib	3.22148	0.895001	2.59159	1665.26
Rushall-Chalk	3.32256	1.81032	-0.495133	2101.63
Rushall-Chalk	2.82988	1.08334	-3.52748	675.897
Rushall-Sand	2.82669	1.14152	-1.10406	670.943
Stour1	3.08762	0.0757751	0.728042	1223.55
Stour2	3.05548	0.735942	2.33151	1136.28
Wylye	2.83013	1.48085	-1.21134	676.278
Wylye	3.18446	1.32515	0.140691	1529.2
Wylye	3.2617	0.808313	-3.10679	1826.85
Wylye	3.3936	1.19742	0.876241	2475.11
Wylye	3.27094	1.14244	2.32369	1866.1
Wylye	3.81003	0.745719	4.21609	6456.94

## Sheet: Fig3a
Standardized Temperature (eV-1)	ln(Rate of methane production) [nmol CH4 g-1h-1]	Substrate	Temperature (degC)
0.954837	3.01678	Acetate	22
-0.423567	0.693165	Acetate	12
0	2.1723	Acetate	15
1.4804	4.28846	Acetate	26
0	1.09143	Acetate	15
-0.423567	-0.155383	Acetate	12
0.551224	1.69712	Acetate	19
0	1.21474	Acetate	15
0.551224	1.37273	Acetate	19
0.551224	2.98171	Acetate	19
1.4804	2.50077	Acetate	26
0.954837	1.47298	Acetate	22
-0.423567	0.578894	Acetate	12
0.954837	1.96889	Acetate	22
1.4804	2.40812	Acetate	26
1.4804	1.93729	Betaine	26
-0.423567	-0.768608	Betaine	12
0	-1.08866	Betaine	15
0	0.628783	Betaine	15
0.954837	1.77078	Betaine	22
0.551224	-0.835094	Betaine	19
0.954837	-0.591068	Betaine	22
0.551224	1.34468	Betaine	19
-0.423567	-0.238917	Betaine	12
1.4804	1.99112	Betaine	26
0	0.438433	Betaine	15
0.954837	1.4904	Betaine	22
-0.423567	-2.23073	Betaine	12
0.551224	1.43943	Betaine	19
0.954837	-1.00384	Control	22
0.954837	1.0876	Control	22
0	-3.59298	Control	15
0.551224	-2.8081	Control	19
0.551224	-1.41433	Control	19
1.4804	-1.18269	Control	26
1.4804	1.35511	Control	26
0	-1.16667	Control	15
1.4804	1.21763	Control	26
0	-1.07048	Control	15
0	0.598021	Hydrogen	15
0.954837	2.25534	Hydrogen	22
0	1.4617	Hydrogen	15
0.954837	2.16855	Hydrogen	22
0.551224	1.98059	Hydrogen	19
0.551224	1.87525	Hydrogen	19
0.551224	2.46827	Hydrogen	19
0	0.940054	Hydrogen	15
1.4804	2.29396	Hydrogen	26
-0.423567	1.12607	Hydrogen	12
1.4804	2.83883	Hydrogen	26
1.4804	3.09757	Hydrogen	26
-0.423567	1.13769	Hydrogen	12
0.954837	2.01563	Hydrogen	22
-0.423567	1.23931	Hydrogen	12
0.954837	1.17943	Propionate	22
1.4804	2.45154	Propionate	26
1.4804	1.41516	Propionate	26
0	-0.791914	Propionate	15
0	-0.0358071	Propionate	15
0.551224	2.39058	Propionate	19
-0.423567	-0.980193	Propionate	12
-0.423567	-1.49463	Propionate	12
0.954837	1.99203	Propionate	22
0.551224	0.868082	Propionate	19
1.4804	1.96495	Propionate	26
-0.423567	-0.944416	Propionate	12
0.954837	0.389624	Propionate	22
0.551224	-0.107983	Propionate	19
1.4804	1.06181	TMA	26
0.954837	3.01418	TMA	22
0.551224	1.73071	TMA	19
0	0.455914	TMA	15
1.4804	2.78887	TMA	26
0.954837	1.6463	TMA	22
0	0.750416	TMA	15
1.4804	2.57732	TMA	26
0.551224	2.01031	TMA	19
-0.423567	0.821536	TMA	12
-0.423567	0.230784	TMA	12
0.551224	1.67631	TMA	19
0.954837	2.20665	TMA	22
-0.423567	-0.118817	TMA	12
1.4804	3.99548	Acetate	26
-0.423567	2.55807	Acetate	12
0.551224	3.8829	Acetate	19
0	3.3642	Acetate	15
1.4804	4.16714	Acetate	26
0.954837	3.65516	Acetate	22
1.4804	3.88914	Acetate	26
0.551224	3.78824	Acetate	19
0	3.09705	Acetate	15
0.954837	3.77945	Acetate	22
0.551224	3.75553	Acetate	19
0	3.16108	Acetate	15
-0.423567	2.49975	Acetate	12
-0.423567	2.63841	Acetate	12
0.954837	4.02761	Acetate	22
-0.423567	-0.93822	Control	12
0.551224	1.24463	Control	19
0	0.860751	Control	15
-0.423567	-1.59312	Control	12
0	2.45529	Control	15
0.551224	2.39549	Control	19
0.954837	2.65654	Control	22
0	-1.43503	Control	15
1.4804	1.214	Control	26
0.551224	2.30415	Control	19
-0.423567	-1.75614	Control	12
1.4804	0.467124	Control	26
1.4804	2.10125	Control	26
0.954837	1.57559	Control	22
0.954837	3.27051	Control	22
0	2.67717	Hydrogen	15
1.4804	3.70704	Hydrogen	26
0.551224	3.74588	Hydrogen	19
0.551224	2.6948	Hydrogen	19
1.4804	4.27373	Hydrogen	26
0.954837	2.70024	Hydrogen	22
-0.423567	1.323	Hydrogen	12
0	3.31042	Hydrogen	15
1.4804	3.74204	Hydrogen	26
-0.423567	2.08858	Hydrogen	12
0	2.5745	Hydrogen	15
0.954837	3.41856	Hydrogen	22
-0.423567	2.24893	Hydrogen	12
0.551224	4.01559	Hydrogen	19
0.954837	3.48703	Hydrogen	22
0	2.07437	Propionate	15
0.551224	2.4124	Propionate	19
-0.423567	1.2519	Propionate	12
-0.423567	1.63359	Propionate	12
-0.423567	1.19916	Propionate	12
0.551224	3.79524	Propionate	19
0.954837	2.84172	Propionate	22
0	1.77033	Propionate	15
1.4804	2.73285	Propionate	26
1.4804	3.94027	Propionate	26
0.551224	2.75	Propionate	19
0.954837	3.09127	Propionate	22
1.4804	3.09859	Propionate	26
0.954837	2.87928	Propionate	22
0	2.42046	Propionate	15
0	1.72632	TMA	15
-0.423567	1.97835	TMA	12
0.551224	3.61012	TMA	19
0.551224	3.99399	TMA	19
0.954837	3.21707	TMA	22
0.954837	3.7574	TMA	22
0.551224	2.16047	TMA	19
-0.423567	1.47579	TMA	12
1.4804	4.98471	TMA	26
1.4804	4.07105	TMA	26
0.954837	3.46233	TMA	22
-0.423567	1.45053	TMA	12
0	2.89105	TMA	15
0	2.4915	TMA	15
1.4804	3.30296	TMA	26
0.954837	4.98594	Acetate	22
0.954837	4.64331	Acetate	22
0	4.43606	Acetate	15
1.4804	5.02767	Acetate	26
-0.423567	3.94237	Acetate	12
0.551224	4.63703	Acetate	19
0.551224	4.60575	Acetate	19
1.4804	5.31844	Acetate	26
0.551224	4.65023	Acetate	19
1.4804	5.18223	Acetate	26
0	3.88069	Acetate	15
-0.423567	3.66676	Acetate	12
0.954837	4.68699	Acetate	22
-0.423567	3.70161	Acetate	12
1.4804	3.58325	Betaine	26
1.4804	4.58996	Betaine	26
0.551224	3.31167	Betaine	19
0.954837	3.71797	Betaine	22
0.954837	3.81114	Betaine	22
1.4804	4.48424	Betaine	26
0.551224	3.69499	Betaine	19
0.954837	4.00365	Betaine	22
0	2.75093	Betaine	15
0	2.92056	Betaine	15
0.551224	4.92765	Betaine	19
-0.423567	2.60546	Betaine	12
-0.423567	1.82887	Betaine	12
1.4804	5.33662	Control	26
-0.423567	-4.12571	Control	12
-0.423567	1.35252	Control	12
0	1.60952	Control	15
0.954837	-1.07613	Control	22
0.551224	4.19963	Control	19
0.954837	4.17006	Control	22
1.4804	1.61929	Control	26
-0.423567	-1.81352	Control	12
0	2.57561	Control	15
0.551224	-2.00147	Control	19
1.4804	3.1114	Control	26
0.551224	2.52631	Control	19
0.954837	2.84989	Control	22
0	-2.67006	Control	15
0.551224	3.43172	Hydrogen	19
0.551224	4.81012	Hydrogen	19
0.551224	3.5662	Hydrogen	19
0	1.80449	Hydrogen	15
0.954837	3.01388	Hydrogen	22
1.4804	4.01595	Hydrogen	26
1.4804	4.63876	Hydrogen	26
0	3.71332	Hydrogen	15
0.954837	4.37829	Hydrogen	22
-0.423567	3.37307	Hydrogen	12
0	3.80264	Hydrogen	15
-0.423567	1.77699	Hydrogen	12
1.4804	4.22716	Hydrogen	26
0.954837	3.97599	Hydrogen	22
-0.423567	3.57504	Hydrogen	12
0.551224	3.99155	Propionate	19
-0.423567	3.3093	Propionate	12
1.4804	4.7428	Propionate	26
0.551224	3.97565	Propionate	19
-0.423567	3.29306	Propionate	12
0	3.42432	Propionate	15
0.954837	3.90164	Propionate	22
1.4804	4.39516	Propionate	26
-0.423567	3.17806	Propionate	12
0.551224	4.24569	Propionate	19
0.954837	4.25948	Propionate	22
0.954837	4.20958	Propionate	22
1.4804	4.38951	Propionate	26
0	3.53266	Propionate	15
0	3.64313	Propionate	15
0.954837	3.79871	TMA	22
1.4804	3.73328	TMA	26
0.551224	2.57021	TMA	19
1.4804	5.15035	TMA	26
0.954837	3.755	TMA	22
-0.423567	3.18705	TMA	12
-0.423567	1.77147	TMA	12
0	3.31835	TMA	15
0.954837	3.41829	TMA	22
0	2.55934	TMA	15
1.4804	4.33513	TMA	26
0	1.60982	TMA	15
-0.423567	2.55459	TMA	12
0.551224	3.80695	TMA	19
0.277512	3.38041	Acetate	17
0.277512	3.31323	Acetate	17
0.277512	2.23805	Acetate	17
-0.281391	2.94397	Acetate	13
0.954837	3.66017	Acetate	22
1.4804	4.3497	Acetate	26
1.4804	3.92099	Acetate	26
1.4804	3.97189	Acetate	26
-0.281391	3.19446	Acetate	13
1.4804	3.30348	Acetate	26
-0.281391	2.91469	Acetate	13
0.954837	3.77918	Acetate	22
0.954837	2.64313	Acetate	22
-0.281391	1.79841	Acetate	13
0.277512	2.87368	Acetate	17
0.954837	3.73876	Acetate	22
-0.281391	2.20789	Betaine	13
0.277512	3.11306	Betaine	17
1.4804	2.00173	Betaine	26
-0.281391	-0.984219	Betaine	13
-0.281391	1.07394	Betaine	13
0.954837	3.13282	Betaine	22
1.4804	4.25014	Betaine	26
0.277512	0.942681	Betaine	17
-0.281391	-2.06794	Betaine	13
0.277512	-1.20839	Betaine	17
1.4804	2.94227	Betaine	26
0.954837	2.39438	Betaine	22
0.954837	2.32488	Betaine	22
0.277512	-0.49658	Betaine	17
0.277512	-1.29566	Control	17
-0.281391	3.23718	Control	13
1.4804	-0.597871	Control	26
0.954837	3.69362	Control	22
0.954837	1.61898	Control	22
1.4804	-1.6404	Control	26
0.277512	2.44845	Control	17
-0.281391	-2.95305	Control	13
1.4804	2.56232	Control	26
1.4804	4.07887	Control	26
-0.281391	2.31089	Control	13
0.277512	4.04363	Control	17
0.954837	-1.26505	Control	22
0.277512	-2.2859	Control	17
0.954837	-2.29225	Control	22
-0.281391	0.721847	Control	13
1.4804	4.22868	Propionate	26
-0.281391	1.2636	Propionate	13
-0.281391	-0.318514	Propionate	13
-0.281391	1.30721	Propionate	13
-0.281391	2.47901	Propionate	13
0.277512	2.96875	Propionate	17
1.4804	3.05726	Propionate	26
1.4804	3.01926	Propionate	26
0.277512	0.62599	Propionate	17
0.954837	2.53881	Propionate	22
0.954837	2.17292	Propionate	22
0.954837	3.96881	Propionate	22
0.277512	1.65438	Propionate	17
0.954837	1.48496	Propionate	22
0.277512	2.04023	Propionate	17
1.4804	2.36951	Propionate	26
1.4804	5.23418	Acetate	26
0.954837	3.49436	Acetate	22
-0.281391	2.82424	Acetate	13
0.954837	3.42315	Acetate	22
0.277512	4.19859	Acetate	17
-0.281391	3.66351	Acetate	13
1.4804	3.98043	Acetate	26
0.954837	3.38104	Acetate	22
0.954837	2.91377	Acetate	22
0.277512	3.05418	Acetate	17
-0.281391	3.00436	Acetate	13
0.277512	3.12073	Acetate	17
0.277512	2.89664	Acetate	17
1.4804	3.83382	Acetate	26
1.4804	3.93387	Acetate	26
0.277512	3.80217	Betaine	17
1.4804	3.4779	Betaine	26
0.954837	3.62484	Betaine	22
1.4804	3.6133	Betaine	26
-0.281391	2.04371	Betaine	13
0.954837	3.01391	Betaine	22
0.277512	2.44845	Betaine	17
0.277512	2.6549	Betaine	17
0.954837	2.85151	Betaine	22
0.277512	2.55133	Betaine	17
-0.281391	2.78933	Betaine	13
1.4804	4.77615	Betaine	26
1.4804	4.70401	Betaine	26
-0.281391	3.36362	Betaine	13
0.954837	4.52703	Betaine	22
0.277512	1.52049	Control	17
0.954837	2.62632	Control	22
0.954837	3.38735	Control	22
0.277512	2.16387	Control	17
0.954837	4.07585	Control	22
0.277512	2.1486	Control	17
1.4804	3.39336	Control	26
-0.281391	2.69221	Control	13
-0.281391	3.07925	Control	13
1.4804	3.5923	Control	26
0.954837	2.78136	Control	22
-0.281391	1.22848	Control	13
1.4804	3.56727	Control	26
0.277512	3.07149	Control	17
1.4804	3.00895	Control	26
0.277512	3.43656	Propionate	17
0.954837	3.05395	Propionate	22
-0.281391	1.26786	Propionate	13
1.4804	3.76539	Propionate	26
0.277512	2.55802	Propionate	17
1.4804	2.1897	Propionate	26
0.277512	3.00801	Propionate	17
0.954837	2.92785	Propionate	22
0.277512	2.30549	Propionate	17
0.954837	3.64345	Propionate	22
-0.281391	2.30067	Propionate	13
1.4804	4.04741	Propionate	26
0.954837	2.41869	Propionate	22
-0.281391	2.85337	Propionate	13
1.4804	2.72853	Propionate	26
0.277512	1.76821	Acetate	17
1.4804	2.92293	Acetate	26
1.4804	2.48653	Acetate	26
-0.281391	1.80783	Acetate	13
0.954837	2.00425	Acetate	22
-0.281391	1.23534	Acetate	13
0.954837	3.17309	Acetate	22
0.277512	2.36169	Acetate	17
1.4804	2.53407	Acetate	26
-0.281391	2.01109	Acetate	13
-0.281391	1.50705	Acetate	13
0.277512	1.6807	Acetate	17
0.954837	3.63341	Acetate	22
1.4804	2.68284	Acetate	26
0.277512	2.4524	Acetate	17
0.954837	1.87351	Acetate	22
0.277512	-1.58519	Control	17
1.4804	3.11496	Control	26
1.4804	0.104871	Control	26
-0.281391	-4.40414	Control	13
-0.281391	-2.58209	Control	13
0.277512	-1.6379	Control	17
0.277512	-1.31031	Control	17
0.277512	-1.40881	Control	17
1.4804	-0.8826	Control	26
-0.281391	-1.36707	Control	13
1.4804	-0.698635	Control	26
0.954837	-1.00924	Control	22
0.277512	1.31802	Hydrogen	17
0.954837	2.23194	Hydrogen	22
1.4804	2.58743	Hydrogen	26
-0.281391	0.482016	Hydrogen	13
0.277512	1.86909	Hydrogen	17
1.4804	2.83034	Hydrogen	26
0.277512	2.65507	Hydrogen	17
1.4804	3.37063	Hydrogen	26
0.954837	2.60331	Hydrogen	22
-0.281391	1.69664	Hydrogen	13
-0.281391	1.25923	Hydrogen	13
-0.281391	1.76588	Hydrogen	13
0.954837	1.85722	Hydrogen	22
0.954837	1.74881	Hydrogen	22
0.277512	1.84505	Hydrogen	17
1.4804	3.43095	Hydrogen	26
1.4804	2.30173	Propionate	26
0.277512	0.962524	Propionate	17
0.277512	1.17398	Propionate	17
0.954837	1.79779	Propionate	22
0.954837	1.4492	Propionate	22
-0.281391	0.260886	Propionate	13
-0.281391	-0.400505	Propionate	13
-0.281391	-0.681311	Propionate	13
1.4804	2.83667	Propionate	26
1.4804	1.8113	Propionate	26
0.954837	1.01259	Propionate	22
0.277512	0.845693	Propionate	17
0.277512	-0.266348	TMA	17
1.4804	2.58199	TMA	26
0.954837	0.577655	TMA	22
-0.281391	-0.664906	TMA	13
0.277512	-0.279572	TMA	17
0.954837	-0.0817698	TMA	22
1.4804	0.806912	TMA	26
1.4804	1.2287	TMA	26
-0.281391	-0.145465	TMA	13
-0.281391	0.0210332	TMA	13
0.954837	0.533613	TMA	22
1.4804	2.09037	TMA	26
0.954837	0.903655	TMA	22
-0.281391	-0.329693	TMA	13
0.277512	-0.520776	TMA	17
0.277512	2.15005	TMA	17
-0.281391	2.35042	Acetate	13
0.277512	3.13286	Acetate	17
-0.281391	3.50125	Acetate	13
-0.710931	-0.266594	Acetate	10
0.277512	2.79964	Acetate	17
0.821214	3.53311	Acetate	21
-0.281391	1.92147	Acetate	13
0.821214	3.51136	Acetate	21
0.821214	3.81999	Acetate	21
0.277512	3.08608	Acetate	17
-0.710931	2.27053	Acetate	10
-0.710931	2.37749	Acetate	10
0.821214	3.28011	Betaine	21
-0.710931	2.17263	Betaine	10
-0.710931	-0.61377	Betaine	10
0.277512	-0.654912	Betaine	17
-0.281391	-1.46862	Betaine	13
-0.710931	0.947351	Betaine	10
0.821214	2.55415	Betaine	21
-0.281391	-1.27041	Betaine	13
0.277512	2.62243	Betaine	17
-0.281391	0.966294	Betaine	13
0.821214	-0.139209	Betaine	21
0.277512	-1.13449	Betaine	17
0.277512	0.499894	Control	17
0.277512	1.28145	Control	17
0.821214	0.851439	Control	21
0.277512	2.4039	Control	17
0.821214	1.44982	Control	21
0.821214	-0.957531	Control	21
-0.281391	1.62437	Control	13
-0.281391	-2.71864	Control	13
-0.710931	0.509936	Control	10
-0.710931	-1.69949	Control	10
-0.281391	-0.924752	Control	13
0.821214	0.629423	Hydrogen	21
0.821214	0.522264	Hydrogen	21
-0.281391	-1.01589	Hydrogen	13
0.821214	-0.679747	Hydrogen	21
-0.281391	-2.96668	Hydrogen	13
-0.710931	0.594291	Hydrogen	10
-0.281391	-0.090763	Hydrogen	13
0.277512	-0.652588	Hydrogen	17
0.277512	1.68289	Hydrogen	17
0.277512	-0.0865313	Hydrogen	17
-0.710931	-3.37185	Hydrogen	10
-0.710931	1.39672	Hydrogen	10
-0.281391	1.00589	Propionate	13
0.821214	3.1199	Propionate	21
0.277512	2.50735	Propionate	17
-0.710931	-0.466778	Propionate	10
-0.281391	2.6619	Propionate	13
0.277512	1.77405	Propionate	17
0.277512	2.56156	Propionate	17
-0.710931	1.25992	Propionate	10
-0.281391	2.29895	Propionate	13
-0.710931	-2.40775	Propionate	10
0.821214	2.65604	Propionate	21
0.821214	3.28908	Propionate	21
1.4804	5.11298	Acetate	26
0	3.92873	Acetate	15
0.551224	4.8284	Acetate	19
0.551224	4.6157	Acetate	19
0	4.15369	Acetate	15
0.954837	4.70636	Acetate	22
-0.423567	3.83952	Acetate	12
0.954837	4.72699	Acetate	22
1.4804	5.07531	Acetate	26
0	4.0623	Acetate	15
0.954837	4.7347	Acetate	22
-0.423567	3.51863	Acetate	12
0.551224	4.29109	Acetate	19
1.4804	4.81076	Acetate	26
-0.423567	3.67687	Acetate	12
0.551224	3.13091	Control	19
0	2.99938	Control	15
1.4804	3.39812	Control	26
1.4804	4.40269	Control	26
0.551224	3.50961	Control	19
0.954837	3.03303	Control	22
0.954837	3.51617	Control	22
-0.423567	2.27546	Control	12
0	3.29501	Control	15
-0.423567	0.97303	Control	12
0.954837	3.18904	Control	22
0.551224	2.91185	Control	19
-0.423567	2.73462	Control	12
1.4804	4.03799	Control	26
0	2.34837	Control	15
1.4804	4.68413	Hydrogen	26
0.551224	3.93326	Hydrogen	19
0.954837	4.27782	Hydrogen	22
0.954837	4.53122	Hydrogen	22
0	3.62179	Hydrogen	15
0.551224	4.08276	Hydrogen	19
0.551224	4.41681	Hydrogen	19
-0.423567	2.76515	Hydrogen	12
0	3.69543	Hydrogen	15
1.4804	4.76015	Hydrogen	26
0.954837	4.02825	Hydrogen	22
-0.423567	3.77711	Hydrogen	12
1.4804	4.59741	Hydrogen	26
-0.423567	3.11561	Hydrogen	12
0	4.11229	Hydrogen	15
0.954837	4.08674	Propionate	22
0.551224	4.07235	Propionate	19
0.551224	4.08247	Propionate	19
0	3.33222	Propionate	15
-0.423567	3.53028	Propionate	12
0	3.74652	Propionate	15
0.954837	4.04426	Propionate	22
0.954837	4.28571	Propionate	22
0	3.67684	Propionate	15
1.4804	4.40422	Propionate	26
1.4804	4.79459	Propionate	26
-0.423567	3.46851	Propionate	12
0.551224	4.14158	Propionate	19
-0.423567	3.29047	Propionate	12
1.4804	4.5085	Propionate	26
0.551224	4.16714	TMA	19
0	3.4343	TMA	15
1.4804	4.08299	TMA	26
0.551224	3.62859	TMA	19
1.4804	4.64616	TMA	26
-0.423567	2.8559	TMA	12
0	3.83865	TMA	15
0	3.01248	TMA	15
0.954837	3.69519	TMA	22
-0.423567	2.45945	TMA	12
0.954837	4.18233	TMA	22
0.954837	4.07428	TMA	22
1.4804	4.32075	TMA	26
0.551224	3.73971	TMA	19
-0.423567	3.00592	TMA	12

## Sheet: Fig3b
Substrate	ln(Capacity of methane production) [nmol CH4 g-1h-1]	lower.CL	upper.CL
Control	0.36521	-0.579026	1.30945
Acetate	2.71802	1.77458	3.66146
Hydrogen	2.08175	1.13463	3.02888
Betaine	1.49715	0.545819	2.44848
Propionate	1.82808	0.88435	2.77181
TMA	1.78108	0.83091	2.73126

## Sheet: Fig4a
x_log10(Standardized excess fine sediment delivery) [ng J-1]	y_log10(Standardized methane emission) [ng CH4 J-1]	Excess sediment Pressure
-0.122021	0.455887	Mild
-0.122021	0.480456	Mild
-0.122021	0.488506	Mild
-0.122021	0.470517	Mild
-0.122021	0.502156	Mild
-1.06697	0.155334	Mild
-1.06697	0.119275	Mild
-1.06697	0.129866	Mild
-1.06697	0.066416	Mild
-1.06697	0.108603	Mild
0.491889	0.802249	Severe
0.491889	0.709717	Severe
0.491889	0.761846	Severe
0.491889	0.624619	Severe
0.491889	0.667504	Severe
0.580555	0.664136	Severe
0.580555	0.67285	Severe
0.580555	0.72902	Severe
0.580555	0.833444	Severe
0.580555	0.837885	Severe
-0.146701	0.368476	Mild
-0.146701	0.581347	Mild
-0.146701	0.366038	Mild
-0.146701	0.557485	Mild
-0.146701	0.449346	Mild
0.925359	0.837745	Severe
0.925359	0.892966	Severe
0.427952	0.681974	Severe
0.427952	0.6989	Severe
0.427952	0.699696	Severe
0.427952	0.696139	Severe
0.427952	0.662862	Severe
0.69636	0.832016	Mild
0.69636	0.838407	Mild
0.69636	0.785608	Mild
0.69636	0.734471	Mild
0.69636	0.754826	Mild
-1.78781	-0.141078	pre-1940s natural baseline
-1.78781	-0.238657	pre-1940s natural baseline
-1.78781	-0.117687	pre-1940s natural baseline
-1.78781	-0.193226	pre-1940s natural baseline
-1.78781	-0.102699	pre-1940s natural baseline
-0.711401	0.288868	Mild
-0.711401	0.177588	Mild
-0.711401	0.276344	Mild
-0.711401	0.207145	Mild
-0.711401	0.280308	Mild
0.670514	0.772559	Severe
0.670514	0.776079	Severe
0.670514	0.770212	Severe
0.670514	0.772969	Severe
0.670514	0.805765	Severe
-0.626667	0.342778	Mild
-0.626667	0.319394	Mild
-0.626667	0.27316	Mild
-0.626667	0.3054	Mild
-0.626667	0.189304	Mild
-0.755646	0.213747	Mild
-0.755646	0.255179	Mild
-0.755646	0.252154	Mild
-0.755646	0.172396	Mild
-0.755646	0.286883	Mild
0.768739	0.873843	Severe
0.768739	0.832123	Severe
0.768739	0.898116	Severe
0.768739	0.771387	Severe
0.768739	0.715427	Severe
0.140661	0.524278	Mild
0.140661	0.535097	Mild
0.140661	0.550574	Mild
0.140661	0.660063	Mild
0.140661	0.627438	Mild
1.28215	1.08893	Severe
1.28215	1.11159	Severe
1.28215	1.02725	Severe
1.28215	0.999622	Severe
1.28215	0.842793	Severe
1.0845	0.840302	Severe
1.0845	1.00556	Severe
1.0845	0.867982	Severe
1.0845	0.984589	Severe
1.0845	0.985404	Severe
0.534835	0.746663	Mild
0.534835	0.733962	Mild
0.534835	0.663386	Mild
0.534835	0.768533	Mild
0.534835	0.726312	Mild
-0.363773	0.372979	pre-1940s natural baseline
-0.363773	0.3603	pre-1940s natural baseline
-0.363773	0.388745	pre-1940s natural baseline
-0.363773	0.419966	pre-1940s natural baseline
-0.363773	0.381337	pre-1940s natural baseline
1.39462	1.13541	Severe
1.39462	1.12366	Severe
1.39462	1.10148	Severe
1.39462	1.08932	Severe
1.39462	0.834288	Severe
-1.58493	-0.234488	pre-1940s natural baseline
-1.58493	-0.0391606	pre-1940s natural baseline
-1.58493	-0.0316555	pre-1940s natural baseline
-1.58493	-0.118511	pre-1940s natural baseline
-1.58493	0.0149822	pre-1940s natural baseline
1.81356	1.24553	Severe
1.81356	1.20516	Severe
1.81356	1.19914	Severe
1.81356	1.22775	Severe
1.81356	1.20716	Severe
-1.29294	-0.127849	pre-1940s natural baseline
-1.29294	-0.138869	pre-1940s natural baseline
-1.29294	0.122716	pre-1940s natural baseline
-1.29294	0.114578	pre-1940s natural baseline
-1.29294	0.176457	pre-1940s natural baseline
-1.32526	0.0099614	pre-1940s natural baseline
-1.32526	0.0203398	pre-1940s natural baseline
-1.32526	0.0124031	pre-1940s natural baseline
-1.32526	0.056102	pre-1940s natural baseline
-1.32526	-0.0050962	pre-1940s natural baseline
0.647145	0.72802	pre-1940s natural baseline
0.647145	0.781579	pre-1940s natural baseline
0.647145	0.776867	pre-1940s natural baseline
0.647145	0.739301	pre-1940s natural baseline
0.647145	0.825534	pre-1940s natural baseline
0.412241	0.542358	Mild
0.412241	0.765482	Mild
0.412241	0.6969	Mild
0.412241	0.689685	Mild
0.412241	0.723186	Mild
-1.41447	0.0176847	pre-1940s natural baseline
-1.41447	0.0104687	pre-1940s natural baseline
-1.41447	-0.0795622	pre-1940s natural baseline
-1.41447	-0.0795744	pre-1940s natural baseline
-1.41447	0.0249616	pre-1940s natural baseline
-1.6084	-0.162204	pre-1940s natural baseline
-1.6084	-0.143102	pre-1940s natural baseline
-1.6084	-0.0665986	pre-1940s natural baseline
-1.6084	-0.0364912	pre-1940s natural baseline
-1.6084	-0.0333334	pre-1940s natural baseline
-0.714983	0.299221	pre-1940s natural baseline
-0.714983	0.251742	pre-1940s natural baseline
-0.714983	0.248474	pre-1940s natural baseline
-0.714983	0.230855	pre-1940s natural baseline
-0.714983	0.224325	pre-1940s natural baseline

## Sheet: Fig4b_c
Long	Lat	Excess sediment Pressure	Methane emission in present (mmol CH4 m-2d-1)	Methane emission in 1940s (mmol m-2d-1)
-0.366864	52.4351	pre-1940s natural baseline	1.81193	1.81193
-0.115123	52.061	pre-1940s natural baseline	0.038949	0.038949
-0.661734	52.2352	pre-1940s natural baseline	0.787015	0.787015
-1.0859	52.3336	Severe	0.110202	0.0163603
-1.2316	52.2446	Severe	0.450555	0.0668879
-1.09808	51.9277	pre-1940s natural baseline	1.40767	1.40767
-1.35945	51.5801	pre-1940s natural baseline	0.226444	0.226444
-4.67541	50.6376	Severe	1.16447	0.172874
-4.61829	50.4334	Severe	0.844751	0.125409
-4.44799	50.5643	Mild	0.479843	0.170883
-4.6717	50.4766	Mild	0.604403	0.215242
-4.1087	50.5879	Severe	0.11527	0.0171127
-3.75321	50.974	Severe	1.62133	0.240697
-3.68428	50.8464	Mild	0.685337	0.244064
-4.98576	50.3211	Mild	1.1571	0.412071
-3.60556	50.8062	pre-1940s natural baseline	2.51374	2.51374
-3.58491	51.0541	Mild	0.100332	0.0357304
-3.54805	51.1152	Severe	1.15083	0.170848
-3.52926	50.8724	Mild	5.578	1.98645
-3.21717	50.7437	Mild	3.86044	1.37479
-3.1815	50.8244	Severe	0.70948	0.105327
-2.72004	50.7644	Mild	3.2368	1.1527
-2.42261	50.8078	Severe	0.467719	0.0694361
-2.27638	50.6609	Severe	0.26452	0.0392697
-1.88328	50.8921	Mild	0.370516	0.131949
0.717923	52.1274	pre-1940s natural baseline	0.114146	0.114146
0.949505	52.1647	pre-1940s natural baseline	4.68754	4.68754
1.10875	52.0126	pre-1940s natural baseline	0.466067	0.466067
0.319112	51.2616	Mild	3.77764	1.3453
